# Supplementary material for: Spectrum of clinical features and genetic variants in mevalonate kinase (MVK) gene of South Indian families suffering from Hyperimmunoglobulin D Syndrome
Source: PLoS One. 2020 Aug 21;15(8):e0237999. doi: 10.1371/journal.pone.0237999 (PMC7442240; doi:10.1371/journal.pone.0237999)
Supplement: S1 Table — (XLSX) [file pone.0237999.s002.xlsx]

## Sheet: Sheet4
S1 Table: Clinical features of patients with HIDS in the present cohort
Clinical and Features	Patients										Summary
Patient No.	P1	P2	P3	P4	P5	P6	P7	P8	P9	P10	10 Patients
Family No.	F1	F2	F2	F3	F3	F4	F5	F5	F6	F6	6 families
Consanguinity	NC	NC	NC	C	C	NC	NC	NC	NC	NC	1C and 5NC
Age at diagnosis (years) ± SD	3	4	15	2	1	4	14	10	1.5	10	6.45 ± 5.3
Gender	F	M	F	M	M	M	F	F	F	M	5M 5F
Age at disease onset (months)± SD	15	2	0.5	7	5	2.5	8	13	5	0.5	5.85 ± 5
Duration of fever (days)	2020-12-14	2020-05-07	2020-05-07	2020-03-04	2020-03-04	2020-04-05	2020-03-04	2020-03-04	2020-04-05	2020-05-07	2020-03-07
Number of flares/year	12	12	24	24	24	24	20	20	Died in second year	20	20
Abdominal pain	-	-	+	+	+	+	+	+	-	-	0.6
Recurrent Diarrhea	+	+	+	+	+	+	+	+	+	+	1
Vomiting	-	-	+	+	+	-	-	-	-	-	0.3
Oral Ulcers	+	+	+	+	+	+	-	-	-	-	0.6
Rash	+	+	+	+	+	+	+	+	+	+	1
Arthritis	-	+	+	+	+	-	+	+	-	-	0.6
Myalgia	-	+	+	+	+	-	+	+	+	+	0.8
Lymphadenitis	-	+	+	+	+	+	-	+	+	+	0.8
Hepato-splenomegaly	+	+	+	+	+	+	+	+	+	+	1
Febrile seizures	+	-	-	+	-	-	-	-	-	-	0.2
Stunted growth	+	+	+	+	+	-	-	-	-	+	0.6
Developmental delay	-	+	-	+	+	-	-	-	+	+	0.5
Infections	UTI, Meningitis	No	No	Varicella, Pneumonia Recurrent molluscum	No	Pneumonia Recurrent Thrush	No	No	Bronchopneumonia, Septic shock	Recurrent Thrush	Various infections including bacterial, viral and fungal
Flares on vaccination	-	+	+	-	-	+	+	+	-	+	0.6
Elevated CRP, ESR during flares	+	+	+	+	+	+	+	+	+	+	1
Elevated B12	NA	+	+	-	-	+	NA	NA	+	+	0.7142
Packed red cell Transfusion	+	+	+	+	-	-	-	-	+	+	0.6
Immunoglobulin levels elevated	IgD$, IgA IgE	IgA IgE	IgA IgE	IgA IgE	IgA IgE	IgA, IgE	IgA, IgD*	IgA, IgD*	IgA, IgE	IgA	IgD with IgA and IgE
Current Treatment	Oral steroids during flares	Oral Steroids	Oral Steroids	Oral Steroids	NSAIDs	Oral steroids, NSAIDs	Oral Steroids, NSAIDs	NSAIDs	NA	Oral steroids, NSAIDs	For treatment of flares
Surgery / Procedures Undergone	Low ARM, Perineal canal with rectovaginal fistula	NA	Hepatic oduodenostomy Cholecystectomy (Choledochalcyst)	dental extraction and curettage	No	Removal of Perineal fistula	Upper GI endoscopy	No	NA	Intestinal Obstruction Adhesiotomy Appendicectomy Undescended testis	0.5
Death	-	-	-	-	-	-	-	-	+#	-	0.1
*-Total IgD, $-Surface IgD, # P9 Age at the time of death - 1 year 8 months, F- Female, M- Male, NA- Unknown, C- Consanguineous, NC- Non-Consanguineous, NSAIDs- Non-steroidal Anti-inflammatory drugs, ARM - Anorectal malformation, GI - Gastro-intestinal, UTI-Urinary Tract Infection,
