# Supplementary material for: Spectrum of clinical features and genetic variants in mevalonate kinase (MVK) gene of South Indian families suffering from Hyperimmunoglobulin D Syndrome
Source: PLoS One. 2020 Aug 21;15(8):e0237999. doi: 10.1371/journal.pone.0237999 (PMC7442240; doi:10.1371/journal.pone.0237999)
Supplement: S2 Table — (XLSX) [file pone.0237999.s003.xlsx]

## Sheet: Sheet1
S2 Table: Data summary of exome sequencing for five patients with HIDS
Analysis	P1	P2	P4	P7	P9
Total number of reads (x2)	79344160	83835850	92018260	31413030	30132436
Trimmed reads (x2)	54547170	77948833	64374121	4623057	28544396
Reads mapped (x2)	54493000	77942211	63811319	4620524	28492025
Percentage mapped	99.9	99.99	99.13	99.95	99.8
Coverage	181.64	259.81	212.7	132.01	94.97
Total variants	507106	879135	674113	144676	569130
Protein altering variants	13335	13157	13151	10972	12691
Rare variants (MAF < 5%)	1887	1795	1798	2341	1771
PID genetic variants	20	20	25	35	35
Phenotype associated variant	2	2	1	2	2
Machine Used	NovaSeq6000	HiSeq2500	NovaSeq6000	HiSeq2500	NovaSeq6000
Library Used	TruSeq	TruSeq	TruSeq	TruSight	TruSeq
